# Supplementary material for: Form-Stable Composite Phase Change Materials Based on Porous Copper–Graphene Heterostructures for Solar Thermal Energy Conversion and Storage
Source: Polymers (Basel). 2023 Dec 16;15(24):4723. doi: 10.3390/polym15244723 (PMC10748072; doi:10.3390/polym15244723)
Supplement: Supplementary file 1 [file polymers-15-04723-s001.zip]

Archive with 1 entries (1 files):
- polymers-2728198-supplementary.pdf
